# Supplementary material for: Evaluation of the genetic risk for COVID-19 outcomes in COPD and differences among worldwide populations
Source: PLoS One. 2022 Feb 23;17(2):e0264009. doi: 10.1371/journal.pone.0264009 (PMC8865687; doi:10.1371/journal.pone.0264009)
Supplement: S1 Raw data — (XLSX) [file pone.0264009.s008.xlsx]

## Sheet: Sheet1
Sample genotyping ID	Group	Age	Gender	rs11385942	rs286914	rs12329760	rs657152
203181200096_R03C01	Healthy	63	Male	0	0	1	1
203181200096_R04C01	Healthy	57	Male	0	0	1	1
203181200096_R05C01	Healthy	56	Male	0	1	1	2
203181200094_R01C01	Healthy	66	Male	0	0	0	0
203163210067_R03C01	Healthy	77	Male	0	1	1	1
203181200094_R02C01	Healthy	65	Male	1	1	0	0
203163210067_R04C01	COPD	71	Male	0	0	1	0
203163210067_R05C01	Healthy	66	Male	0	1	0	0
203163210067_R06C01	Healthy	62	Male	0	1	0	1
203163210067_R07C01	Healthy	68	Male	0	0	1	1
203163210067_R08C01	Healthy	70	Male	1	0	0	0
203163210067_R09C01	Healthy	58	Male	0	1	0	1
203181200094_R04C01	Healthy	70	Male	0	1	1	1
203163210067_R11C01	Healthy	68	Male	0	0	0	1
203181200094_R06C01	Healthy	64	Male	0	1	1	1
203181200094_R07C01	Healthy	67	Male	0	2	1	1
203181200094_R08C01	Healthy	68	Male	0	1	0	1
203181200094_R10C01	Healthy	72	Male	0	0	1	0
203181200094_R11C01	Healthy	85	Male	0	1	0	1
203181200094_R02C02	Healthy	66	Male	0	0	0	1
203181200094_R06C02	Healthy	77	Male	0	2	1	1
203181200094_R07C02	Healthy	63	Male	0	1	0	2
203181200094_R08C02	Healthy	82	Male	0	0	2	0
203181200094_R09C02	Healthy	74	Male	0	0	0	0
201837070017_R02C01	COPD	65	Male	0	0	0	1
201837070017_R12C01	COPD	68	Female	0	0	0	0
203163210076_R03C02	Healthy	72	Female	0	1	0	2
201837070017_R09C02	COPD	66	Female	0	0	0	1
203163210076_R04C02	COPD	80	Male	0	1	0	0
203163210076_R05C02	COPD	56	Female	0	1	0	1
203013270036_R01C01	COPD	57	Female	0	0	0	1
203009210018_R02C01	COPD	74	Male	0	1	1	1
203181200094_R10C02	Healthy	66	Female	0	1	1	1
203013270036_R02C01	COPD	74	Male	0	0	0	0
201837070118_R05C01	COPD	67	Male	0	1	1	1
203045450009_R06C02	COPD	49	Male	0	0	1	2
201837070114_R03C01	COPD	78	Male	0	0	0	1
203013270036_R03C01	COPD	60	Male	0	0	0	1
203009210018_R03C01	COPD	43	Female	0	0	0	1
201837070114_R02C01	COPD	64	Male	0	1	0	1
201837070114_R12C01	COPD	66	Male	0	1	1	2
201837070114_R09C02	COPD	75	Male	0	0	1	1
203163210076_R06C02	COPD	76	Male	0	0	0	0
203163210076_R07C02	COPD	61	Male	0	1	0	1
201837070017_R06C02	COPD	62	Male	0	1	1	1
201837070114_R08C02	COPD	69	Male	0	1	1	1
203013270036_R04C01	COPD	63	Male	1	0	1	1
203045450009_R08C02	Healthy	76	Male	0	0	1	0
203009210018_R05C01	COPD	49	Male	0	0	0	2
203045450009_R10C02	COPD	48	Male	0	0	0	1
203163210076_R08C02	COPD	65	Male	1	1	0	1
201837070017_R04C01	Healthy	69	Female	0	2	1	0
203013270036_R05C01	COPD	76	Male	0	0	1	1
201837070017_R01C02	COPD	81	Male	1	2	0	0
201837070017_R11C02	COPD	52	Female	0	1	0	1
203045450107_R01C01	Healthy	72	Male	0	1	1	0
203009210018_R06C01	COPD	78	Male	0	1	0	1
201837070017_R10C02	COPD	84	Female	0	1	1	1
203045450107_R04C01	COPD	58	Male	0	1	0	0
203009210058_R03C01	COPD	59	Female	0	1	0	0
203163210067_R03C02	COPD	86	Male	0	0	0	0
203013270036_R06C01	COPD	66	Male	0	1	0	1
201837070118_R06C01	COPD	63	Male	0	1	0	1
203009210058_R04C01	COPD	58	Female	0	0	0	0
201837070114_R05C01	COPD	66	Male	0	0	1	1
203013270036_R07C01	COPD	66	Male	0	2	0	0
203009210058_R05C01	COPD	79	Male	0	0	1	1
203045450107_R07C01	COPD	71	Male	0	0	0	1
203009210058_R06C01	Healthy	43	Male	0	0	2	1
203163210076_R09C02	Healthy	48	Female	0	0	1	1
203009210018_R11C01	COPD	70	Male	1	1	2	0
203009210018_R01C02	Healthy	67	Male	0	0	0	1
201837070114_R01C02	COPD	64	Male	0	0	0	0
203009210018_R03C02	COPD	72	Female	0	2	0	1
203009210018_R04C02	COPD	60	Male	0	1	0	2
201837070114_R11C02	COPD	54	Male	0	1	0	1
203009210018_R07C02	COPD	77	Male	0	0	0	1
203009210018_R08C02	COPD	61	Female	0	1	1	1
203009210018_R09C02	COPD	70	Male	0	1	1	1
203045450107_R08C01	COPD	84	Male	0	0	0	1
203009210018_R10C02	COPD	78	Male	0	0	1	1
203009210018_R11C02	COPD	70	Male	0	1	0	1
203009210105_R01C01	COPD	84	Male	1	0	1	0
201837070017_R07C01	COPD	57	Male	0	0	0	2
203163210076_R12C02	COPD	68	Male	0	0	0	1
201837070017_R06C01	COPD	59	Male	0	1	0	2
201837070017_R03C02	COPD	56	Male	0	1	0	1
203179390133_R04C01	COPD	66	Female	0	0	0	0
203179390008_R10C02	COPD	70	Female	0	0	0	0
201837070017_R02C02	COPD	63	Female	0	0	0	0
203181200094_R11C02	COPD	79	Male	0	1	1	0
203045450107_R10C01	COPD	79	Male	0	1	0	1
201837070017_R12C02	COPD	82	Male	0	1	0	0
203045450107_R11C01	COPD	41	Female	0	0	0	0
201837070118_R09C01	COPD	63	Male	0	1	0	1
201837070118_R08C01	COPD	60	Male	0	0	0	1
201837070114_R07C01	COPD	68	Male	0	1	0	0
203181200095_R08C02	COPD	60	Female	0	0	1	1
203179390133_R08C01	COPD	69	Male	0	0	1	1
201837070114_R06C01	COPD	66	Male	0	0	0	1
203175730065_R04C01	COPD	62	Male	0	1	0	0
201837070114_R03C02	COPD	81	Male	0	0	1	1
201837070118_R03C01	COPD	73	Male	0	1	0	1
203045450107_R03C02	Healthy	57	Male	0	0	0	1
203179390133_R09C01	COPD	82	Male	0	2	0	1
203013270036_R08C01	COPD	84	Male	1	0	1	2
201837070114_R02C02	COPD	51	Male	1	1	0	1
203045450107_R04C02	COPD	83	Male	0	0	0	2
203175730065_R06C01	Healthy	59	Male	0	0	0	1
203013270036_R09C01	COPD	60	Male	0	1	0	1
203175730065_R07C01	Healthy	82	Male	1	1	1	2
201837070017_R09C01	COPD	79	Male	1	1	0	0
203175730065_R08C01	COPD	66	Male	0	2	0	2
203045450107_R05C02	COPD	84	Male	0	0	0	1
203179390133_R10C01	COPD	74	Male	0	1	1	2
203013270036_R10C01	COPD	56	Male	0	0	0	1
201837070017_R05C02	COPD	62	Male	0	1	0	1
203013270036_R11C01	COPD	44	Male	0	1	0	1
203013270036_R01C02	COPD	58	Male	0	0	0	0
201837070017_R04C02	COPD	76	Male	0	1	1	1
203009210058_R03C02	Healthy	55	Female	0	1	0	1
203009210058_R04C02	COPD	68	Female	0	1	0	0
203013270036_R03C02	COPD	42	Male	0	1	0	0
203181200095_R09C02	COPD	60	Female	0	1	0	0
201837070118_R11C01	COPD	76	Male	0	0	1	0
203009210058_R08C02	Healthy	46	Female	0	1	0	2
201837070118_R10C01	COPD	75	Male	0	0	0	1
203175730065_R12C01	COPD	65	Male	1	0	0	1
201837070114_R08C01	COPD	62	Male	0	1	1	0
203181200095_R02C01	COPD	58	Male	0	0	0	1
203045450107_R10C02	COPD	73	Male	0	0	0	1
201837070114_R05C02	COPD	65	Male	0	0	0	1
201837070118_R02C01	COPD	75	Male	0	1	1	1
203045450107_R11C02	COPD	68	Male	0	0	1	1
201837070017_R01C01	COPD	55	Male	0	0	0	0
203175730065_R03C02	COPD	83	Male	0	1	0	1
201837070118_R12C01	COPD	63	Male	0	2	1	1
203009210060_R01C01	Healthy	71	Female	0	2	0	0
201837070017_R11C01	COPD	65	Male	0	0	1	0
203009210060_R02C01	COPD	60	Female	0	0	0	0
203009210060_R03C01	COPD	64	Female	0	1	0	0
203181200095_R03C01	COPD	60	Male	0	0	0	1
201837070017_R10C01	COPD	67	Male	1	2	0	0
201837070017_R07C02	COPD	69	Male	1	1	0	0
203009210060_R04C01	Healthy	58	Female	0	1	1	2
203175730065_R04C02	COPD	82	Male	0	0	0	1
203175730065_R05C02	COPD	65	Male	0	1	0	0
203175730065_R06C02	COPD	68	Male	0	1	0	2
203009210060_R05C01	COPD	63	Female	0	1	1	1
203175730065_R07C02	COPD	63	Male	0	0	0	1
203175730065_R08C02	COPD	64	Male	1	0	1	0
203013270036_R04C02	COPD	49	Male	1	0	1	1
203009210060_R06C01	COPD	57	Female	0	0	0	1
203009210060_R07C01	COPD	74	Female	0	1	0	1
203009210060_R08C01	COPD	77	Female	0	1	0	2
203013270036_R06C02	COPD	52	Male	0	0	0	1
203175730065_R09C02	COPD	72	Male	0	2	1	0
203175730065_R10C02	COPD	63	Male	0	0	0	0
203179390134_R01C01	COPD	52	Male	0	0	0	1
203179390134_R02C01	COPD	61	Male	0	0	0	1
203179390134_R03C01	COPD	69	Male	1	1	0	2
203009210060_R09C01	COPD	80	Male	0	1	1	1
203179390134_R04C01	COPD	58	Male	1	0	1	1
203179390134_R05C01	COPD	71	Male	0	0	0	0
203179390134_R06C01	COPD	82	Male	0	0	0	2
203013270036_R07C02	COPD	56	Male	1	1	0	2
203179390134_R07C01	COPD	72	Male	0	2	1	2
203009210060_R12C01	COPD	70	Male	0	1	0	1
203179390134_R08C01	COPD	82	Male	0	1	0	1
203179390134_R09C01	COPD	55	Male	0	2	0	1
203179390134_R11C01	COPD	66	Male	0	0	0	0
203009210060_R02C02	COPD	67	Male	0	1	0	1
203179390094_R11C02	COPD	80	Male	1	0	1	2
203009210060_R03C02	Healthy	50	Female	1	1	0	0
203013270036_R08C02	COPD	75	Male	0	0	0	0
203009210060_R04C02	COPD	78	Male	0	0	0	0
203009210060_R05C02	COPD	69	Female	0	0	0	1
203179390134_R02C02	COPD	69	Male	0	1	0	0
203013270036_R09C02	COPD	79	Male	0	1	0	1
203009210060_R06C02	COPD	60	Male	0	0	0	2
203009210060_R07C02	COPD	59	Male	0	0	1	0
203179390134_R03C02	COPD	42	Male	0	1	1	1
203179390008_R11C02	COPD	65	Female	0	1	0	0
203013270036_R10C02	COPD	69	Male	0	0	0	1
203013270036_R11C02	COPD	70	Male	0	2	0	1
203009210060_R08C02	COPD	81	Male	0	2	0	0
203181200095_R05C01	COPD	74	Male	0	0	0	1
203045450127_R01C01	COPD	71	Male	0	0	0	1
203009210060_R09C02	COPD	66	Male	0	1	0	2
203179390134_R05C02	COPD	78	Male	0	1	0	1
203179390134_R06C02	COPD	69	Male	0	1	0	2
203013270036_R12C02	Healthy	57	Male	0	0	0	0
203009210060_R11C02	COPD	71	Female	0	0	0	1
203179390008_R12C02	COPD	81	Male	0	0	1	0
203009210150_R01C01	COPD	74	Male	1	0	2	0
203179390133_R03C02	COPD	66	Male	0	0	0	2
203179390134_R07C02	COPD	61	Male	0	2	0	1
203181200095_R06C01	COPD	72	Male	0	0	0	1
203009210148_R01C01	COPD	80	Male	0	0	0	1
203181200095_R07C02	COPD	73	Male	0	0	0	1
203179390134_R08C02	COPD	46	Male	0	1	0	0
203179390134_R09C02	COPD	69	Male	0	0	1	0
203179390133_R04C02	COPD	47	Male	0	1	0	0
203181200096_R06C01	COPD	70	Male	0	0	0	0
203181200096_R07C01	COPD	75	Male	0	1	0	1
203181200096_R08C01	Healthy	57	Male	0	1	1	1
203009210148_R02C01	COPD	58	Male	0	1	1	0
203009310038_R06C01	COPD	64	Male	0	1	0	1
203045450127_R02C01	COPD	71	Female	0	0	0	1
203163210067_R05C02	COPD	59	Male	0	1	0	2
203009310038_R07C01	Healthy	69	Female	0	0	0	1
203181200096_R11C01	Healthy	52	Female	0	0	0	1
203181200096_R12C01	COPD	67	Male	1	0	0	1
203181200096_R01C02	COPD	75	Female	0	0	0	0
203045450127_R03C01	COPD	74	Male	0	1	0	0
203009310038_R09C01	COPD	79	Female	0	1	0	0
203009310038_R10C01	COPD	55	Female	0	0	0	2
203181200096_R02C02	COPD	72	Male	0	0	1	1
203045450127_R04C01	COPD	40	Male	0	0	0	1
203045450127_R05C01	COPD	68	Female	0	1	0	0
203181200095_R08C01	COPD	65	Female	1	1	1	2
203009310038_R03C02	COPD	68	Male	0	1	1	0
203009310038_R04C02	COPD	62	Male	0	0	0	0
203175730066_R01C01	Healthy	65	Male	0	1	0	1
203009310038_R05C02	Healthy	56	Female	0	0	0	0
203009310038_R06C02	Healthy	54	Female	0	0	2	1
203045450127_R06C01	Healthy	52	Female	0	0	0	1
203013270004_R07C01	Healthy	53	Male	0	1	0	1
203013270004_R08C01	Healthy	57	Female	0	1	0	1
203013270004_R09C01	Healthy	60	Female	0	1	0	0
203181200096_R03C02	Healthy	56	Female	0	0	2	2
203009310038_R07C02	Healthy	53	Female	0	1	1	1
203009210148_R03C01	Healthy	56	Male	0	1	0	1
203009210105_R02C01	Healthy	50	Female	0	1	1	1
203181200096_R04C02	Healthy	56	Female	0	2	0	0
203009310038_R08C02	Healthy	61	Female	0	0	1	0
203009310038_R10C02	COPD	60	Male	0	1	0	0
203009210148_R04C01	Healthy	65	Male	0	1	0	1
203181200096_R05C02	Healthy	82	Female	0	1	0	0
203009310038_R11C02	Healthy	68	Female	0	1	0	1
203013270004_R11C01	Healthy	71	Male	0	1	0	0
203175730066_R03C01	Healthy	61	Female	0	0	1	1
203009310038_R12C02	Healthy	69	Female	0	1	0	1
203009210105_R04C01	Healthy	79	Male	0	0	1	1
203009310039_R01C01	Healthy	57	Female	0	1	1	1
203045450127_R07C01	Healthy	90	Male	0	0	0	0
203009310039_R02C01	Healthy	64	Female	0	0	1	1
203009310039_R05C01	Healthy	83	Female	0	1	0	1
203009310039_R06C01	Healthy	58	Female	0	0	1	1
203009310039_R07C01	Healthy	66	Female	0	0	1	1
203009210148_R07C01	Healthy	71	Male	0	0	0	1
203009310039_R08C01	Healthy	79	Male	0	1	0	0
203013270004_R03C02	Healthy	66	Male	0	0	0	2
203009310039_R09C01	Healthy	75	Male	0	0	1	1
203009210148_R08C01	Healthy	63	Male	0	1	1	0
203013270004_R04C02	Healthy	65	Male	0	1	1	1
203013270004_R05C02	Healthy	68	Female	0	0	0	1
203009210148_R09C01	Healthy	70	Male	0	1	2	1
203013270004_R06C02	Healthy	75	Male	0	2	1	2
203045450127_R09C01	Healthy	68	Female	0	1	0	2
203009310039_R02C02	Healthy	79	Female	0	0	0	0
203175730066_R04C01	Healthy	68	Female	0	0	0	0
203009310039_R06C02	Healthy	82	Male	0	1	0	0
203009310039_R09C02	Healthy	71	Female	0	1	1	1
203009210148_R11C01	Healthy	73	Male	0	2	0	0
203009210105_R06C01	Healthy	60	Male	1	1	0	1
203045450127_R08C01	Healthy	52	Female	0	1	1	0
203179390133_R07C02	Healthy	52	Female	0	0	0	2
203013270004_R07C02	Healthy	68	Male	0	2	0	0
203009210148_R01C02	Healthy	52	Male	1	2	1	1
203009310039_R12C02	Healthy	78	Female	0	0	0	1
203009310039_R03C02	Healthy	76	Female	0	1	0	0
203009310039_R04C02	Healthy	61	Male	0	0	1	2
203009210150_R06C01	Healthy	65	Female	0	2	0	1
203013270004_R08C02	Healthy	78	Male	0	1	0	0
203009210148_R02C02	Healthy	76	Male	0	2	0	0
203009310039_R07C02	Healthy	53	Female	0	1	0	1
203009310039_R08C02	Healthy	77	Male	0	0	0	1
203009310039_R11C02	Healthy	73	Female	0	0	1	1
203009210148_R03C02	Healthy	56	Male	0	1	0	1
203013270004_R10C02	Healthy	72	Male	0	0	0	0
203013270004_R11C02	Healthy	64	Male	0	0	0	0
203009210139_R01C01	Healthy	64	Female	0	0	0	2
203175730066_R09C01	Healthy	70	Female	0	1	1	0
203009210148_R08C02	Healthy	70	Male	1	1	0	1
203009210139_R02C01	Healthy	63	Female	0	2	0	0
203181200096_R08C02	Healthy	70	Female	0	1	0	1
203175730066_R06C01	Healthy	69	Female	0	2	0	1
203009210139_R05C01	Healthy	60	Male	0	0	1	1
203009210127_R02C01	Healthy	70	Male	0	1	0	0
203009210105_R08C01	Healthy	67	Male	0	1	0	2
203009210127_R05C01	Healthy	76	Male	0	0	1	2
203009210148_R09C02	Healthy	67	Male	1	0	0	1
203181200096_R09C02	Healthy	64	Female	0	2	1	0
203009210139_R06C01	Healthy	63	Female	0	1	0	1
203009210148_R10C02	Healthy	70	Male	0	1	0	1
203009210105_R09C01	Healthy	65	Female	0	0	0	0
203009210139_R07C01	Healthy	56	Female	0	1	0	1
203009210105_R10C01	Healthy	64	Male	0	1	0	0
203009210105_R11C01	Healthy	68	Female	1	1	0	1
203009210139_R08C01	Healthy	63	Female	0	1	0	1
203009210139_R10C01	Healthy	68	Male	0	1	1	0
203009210139_R11C01	Healthy	73	Female	0	1	0	1
203009210139_R01C02	Healthy	64	Male	0	0	1	0
203009210139_R02C02	Healthy	58	Female	0	0	1	0
203179390133_R10C02	Healthy	70	Male	0	1	0	1
203009210139_R03C02	Healthy	72	Female	1	0	0	0
203009210139_R04C02	Healthy	46	Female	0	0	0	1
203009210139_R06C02	Healthy	68	Female	1	0	1	1
203045450127_R11C01	Healthy	49	Male	0	1	0	0
203009210139_R08C02	Healthy	63	Female	0	1	0	1
203009210139_R11C02	Healthy	76	Female	0	0	0	1
203175730066_R08C01	Healthy	69	Male	0	1	1	2
203009210150_R02C01	Healthy	80	Male	0	1	0	1
203009210150_R04C01	Healthy	79	Male	0	2	0	1
203009210150_R05C01	COPD	73	Male	0	0	0	1
203009210150_R07C01	Healthy	80	Male	0	1	0	1
203009210127_R08C01	Healthy	56	Male	0	0	0	1
203009210150_R08C01	Healthy	59	Male	0	0	0	1
203009210127_R10C01	Healthy	62	Male	1	1	1	2
203009210150_R09C01	Healthy	54	Male	0	1	1	1
203009210150_R10C01	Healthy	55	Male	1	0	0	1
203009210127_R09C01	Healthy	56	Male	0	0	1	2
203009210150_R11C01	Healthy	66	Male	0	0	0	2
203009210150_R12C01	Healthy	74	Female	0	0	0	0
203009210127_R11C01	Healthy	54	Male	0	1	0	1
203009210139_R12C01	Healthy	52	Male	0	0	0	1
203009210105_R02C02	Healthy	66	Male	0	0	0	1
203009210105_R03C02	Healthy	72	Male	0	1	0	0
203009210105_R04C02	Healthy	70	Male	0	1	0	1
203009210105_R05C02	Healthy	65	Male	0	1	0	1
203009210105_R06C02	Healthy	68	Male	0	0	0	1
203009210150_R01C02	Healthy	76	Male	0	2	1	1
203009210150_R02C02	Healthy	69	Male	0	0	0	0
203009210150_R03C02	Healthy	66	Male	1	0	2	1
203009210150_R04C02	Healthy	60	Male	0	2	0	2
203009210127_R12C01	Healthy	74	Male	0	1	0	1
203009210127_R01C02	Healthy	60	Male	0	0	1	0
203009210150_R06C02	Healthy	71	Male	0	0	0	1
203009210150_R07C02	Healthy	60	Male	1	0	0	1
203009210150_R09C02	Healthy	60	Male	0	1	0	1
203009210150_R10C02	Healthy	61	Male	0	0	0	1
203009210150_R11C02	Healthy	67	Male	0	0	0	0
203179390133_R11C02	Healthy	70	Male	1	0	2	1
203179390133_R12C02	Healthy	68	Male	0	0	0	1
203179390135_R01C01	Healthy	60	Male	0	2	0	1
203009210127_R02C02	Healthy	71	Male	1	0	0	0
203009210127_R03C02	Healthy	77	Male	0	1	1	0
203045450127_R01C02	Healthy	73	Male	0	0	0	1
203009210127_R04C02	Healthy	67	Male	0	0	0	0
203009210105_R07C02	Healthy	80	Male	0	1	0	0
203045450127_R03C02	Healthy	65	Male	0	0	0	2
203009210105_R09C02	Healthy	70	Male	0	0	0	1
203045450127_R04C02	Healthy	67	Male	0	0	1	2
203009210105_R10C02	Healthy	84	Male	0	0	1	2
203045450127_R05C02	Healthy	59	Male	0	0	0	0
203009210105_R11C02	Healthy	63	Male	0	2	0	0
203009210105_R12C02	Healthy	64	Male	0	0	0	1
203009210127_R05C02	Healthy	49	Male	0	0	0	1
203045450127_R06C02	Healthy	73	Male	0	0	0	0
203045450127_R07C02	Healthy	82	Male	0	1	0	1
203009210127_R07C02	Healthy	76	Male	0	1	0	1
203045450127_R08C02	Healthy	70	Male	0	0	0	1
203045450127_R09C02	Healthy	76	Male	0	1	1	2
203045450127_R10C02	Healthy	60	Male	0	1	0	1
203179390135_R02C01	Healthy	64	Male	0	0	0	0
203045450127_R11C02	Healthy	70	Male	0	0	0	0
203009210127_R09C02	Healthy	56	Male	0	1	0	2
203045450146_R03C01	Healthy	76	Male	0	1	1	1
203045450146_R04C01	Healthy	70	Male	0	1	0	0
203045450146_R05C01	Healthy	67	Male	0	0	0	2
203009210127_R11C02	Healthy	86	Male	0	0	0	0
203009210127_R12C02	Healthy	70	Male	1	1	0	2
203045450146_R06C01	Healthy	62	Male	0	1	0	2
203045450146_R07C01	Healthy	61	Male	0	0	1	2
203045450146_R08C01	Healthy	76	Male	0	1	1	1
203045450146_R09C01	Healthy	61	Male	1	0	1	2
203045450146_R10C01	Healthy	71	Male	1	1	0	1
203045450146_R02C02	Healthy	68	Male	0	1	0	1
203045450146_R03C02	Healthy	68	Male	0	0	1	1
203045450146_R04C02	Healthy	83	Male	0	1	0	1
203045450146_R05C02	Healthy	76	Male	0	1	0	1
203045450146_R06C02	Healthy	79	Male	0	1	0	0
203045450146_R08C02	Healthy	77	Male	0	0	1	1
203181200096_R10C02	Healthy	70	Male	0	1	0	2
203181200095_R09C01	Healthy	80	Male	0	1	0	0
203181200096_R12C02	Healthy	67	Male	0	1	0	0
203163210067_R06C02	Healthy	59	Male	0	0	1	1
203179390135_R03C01	Healthy	59	Male	1	0	0	1
203179390135_R04C01	Healthy	68	Male	0	0	1	1
203179390135_R05C01	Healthy	64	Male	0	0	0	0
203179390135_R06C01	Healthy	74	Male	0	1	0	2
203179390135_R07C01	Healthy	59	Male	1	0	1	0
203179390135_R08C01	Healthy	60	Male	0	0	0	1
203179390135_R09C01	Healthy	63	Male	0	1	0	1
203179390135_R10C01	Healthy	55	Male	1	1	2	1
203179390135_R11C01	Healthy	56	Male	0	1	0	2
203179390135_R12C01	Healthy	62	Male	0	0	0	2
203179390135_R01C02	Healthy	53	Male	0	1	1	0
203179390135_R02C02	Healthy	67	Male	0	1	0	1
203179390135_R03C02	Healthy	59	Male	0	2	0	0
203179390135_R04C02	Healthy	61	Male	0	1	1	2
203179390135_R05C02	Healthy	67	Male	0	1	0	1
203163210067_R08C02	Healthy	58	Male	0	2	0	2
203163210067_R09C02	Healthy	64	Male	0	0	0	0
203181200095_R11C01	Healthy	59	Male	1	0	0	0
203181200095_R12C01	Healthy	73	Male	0	2	0	0
203175730066_R10C01	Healthy	50	Male	0	0	0	1
203175730066_R11C01	Healthy	68	Male	0	0	0	1
203175730066_R12C01	Healthy	61	Male	1	1	1	0
203175730066_R01C02	Healthy	65	Male	0	0	0	1
203175730066_R02C02	Healthy	51	Male	0	1	0	0
203175730066_R03C02	Healthy	59	Male	0	1	0	0
203175730066_R04C02	Healthy	69	Male	0	1	1	1
203175730066_R06C02	Healthy	66	Male	0	0	0	0
203175730066_R07C02	Healthy	73	Male	1	2	1	1
203175730066_R11C02	Healthy	80	Male	0	0	0	0
203013270004_R01C01	COPD	73	Male	0	0	0	1
203163210076_R01C01	COPD	67	Male	1	0	0	2
203045450009_R06C01	COPD	79	Female	0	1	2	1
203163210076_R03C01	COPD	69	Male	0	1	0	1
203179390008_R06C02	COPD	72	Male	0	1	0	2
203163210067_R12C02	COPD	79	Female	0	1	1	0
203163210076_R05C01	COPD	68	Male	0	1	0	1
203163210076_R06C01	COPD	83	Male	0	1	2	0
203045450009_R09C01	COPD	64	Male	0	1	0	0
203181200095_R11C02	COPD	70	Female	0	1	0	2
203163210076_R09C01	COPD	70	Male	0	1	0	0
203163210076_R10C01	COPD	79	Male	1	1	0	1
203045450009_R12C01	Healthy	63	Female	0	2	0	1
203179390135_R06C02	COPD	72	Male	0	2	0	1
203179390135_R08C02	COPD	38	Female	1	1	0	1
203179390135_R09C02	COPD	65	Male	0	2	2	2
203045450146_R12C02	COPD	51	Male	0	1	1	1
203045450009_R01C02	COPD	66	Female	0	1	0	0
203013270004_R02C01	Healthy	78	Male	0	1	0	0
203163210076_R11C01	Healthy	75	Female	0	1	0	1
203179390008_R07C02	COPD	80	Male	0	0	0	0
203045450009_R03C02	COPD	75	Male	0	0	1	2
203013270004_R03C01	COPD	66	Male	0	1	2	0
203163210076_R12C01	COPD	71	Female	0	1	0	2
203179390094_R02C01	COPD	58	Male	0	1	1	1
203163210076_R01C02	COPD	68	Male	0	0	1	2
203179390135_R10C02	COPD	51	Female	1	1	1	0
203179390094_R03C01	COPD	59	Female	0	1	0	2
203163210076_R02C02	COPD	75	Male	1	2	0	1
203179390094_R06C01	COPD	73	Male	0	1	0	2
201837070118_R04C01	COPD	69	Male	0	1	0	1
203179390094_R05C01	COPD	67	Male	0	1	1	2
203045450009_R03C01	COPD	58	Male	0	0	1	0
203163210067_R10C02	COPD	64	Male	0	1	0	0
203163210076_R10C02	COPD	76	Male	0	0	0	1
201837070114_R09C01	COPD	51	Male	0	0	0	0
203179390094_R08C01	COPD	57	Female	0	1	0	1
203179390094_R01C01	COPD	68	Male	0	0	0	0
201837070017_R03C01	COPD	48	Male	0	1	1	0
201837070114_R07C02	COPD	60	Female	0	1	0	0
201837070114_R01C01	COPD	66	Male	0	1	0	1
201837070114_R06C02	COPD	77	Male	0	0	0	1
203181200095_R10C02	COPD	67	Male	0	2	0	1
203179390134_R10C02	COPD	72	Male	0	1	0	0
201837070114_R11C01	COPD	75	Male	1	0	0	1
203179390134_R11C02	COPD	81	Male	0	0	0	1
201837070114_R10C01	COPD	70	Male	1	2	0	1
203045450009_R04C02	Healthy	81	Female	1	0	0	0
203045450009_R05C02	Healthy	74	Female	0	0	0	0
203181200096_R01C01	COPD	71	Male	0	2	1	0
203179390135_R11C02	COPD	82	Female	0	1	1	0
203179390094_R10C01	COPD	72	Male	0	1	0	1
203179390094_R11C01	COPD	55	Male	1	1	0	1
203179390094_R07C02	COPD	75	Male	0	1	0	1
203179390094_R02C02	COPD	69	Male	0	1	0	2
203013270004_R04C01	COPD	64	Male	0	1	0	2
203179390094_R03C02	COPD	69	Male	0	0	0	1
203179390008_R02C01	COPD	69	Male	0	0	1	0
203179390008_R03C01	COPD	42	Male	0	0	0	1
203179390008_R04C01	COPD	71	Female	0	1	2	0
203179390008_R05C01	COPD	61	Female	0	1	1	1
203045450009_R01C01	COPD	90	Female	1	0	0	1
203179390008_R07C01	COPD	71	Male	0	1	1	1
203179390008_R08C01	COPD	68	Male	0	1	0	1
203179390008_R09C01	COPD	84	Female	0	1	0	1
203179390008_R10C01	COPD	70	Female	0	0	0	1
203179390008_R11C01	Healthy	75	Female	0	1	0	2
203179390008_R12C01	COPD	84	Male	1	0	0	0
203181200095_R03C02	Healthy	44	Male	0	2	0	0
203045450009_R02C01	COPD	74	Male	0	1	1	1
203045450009_R04C01	COPD	88	Female	0	0	0	1
203181200096_R02C01	COPD	76	Male	0	0	0	0
203181200095_R04C02	COPD	58	Male	0	0	1	1
203179390094_R04C02	COPD	69	Male	0	1	1	1
203179390094_R05C02	COPD	71	Male	0	1	1	1
203179390094_R06C02	COPD	67	Male	0	1	1	1
203181200095_R05C02	COPD	68	Female	1	2	1	2
203179390008_R01C02	COPD	68	Male	0	1	0	1
203179390008_R03C02	COPD	67	Male	0	1	0	0
203179390008_R04C02	Healthy	40	Female	0	2	0	1
203179390008_R05C02	COPD	67	Female	0	0	1	0
202334620022_R01C01	Healthy	59	Female	NA	0	1	2
202334620022_R01C02	Healthy	57	Female	NA	1	0	1
202334620022_R02C01	Healthy	75	Female	NA	1	0	1
202334620022_R03C01	Healthy	65	Female	NA	1	0	2
202334620022_R03C02	Healthy	70	Female	NA	2	0	0
202334620022_R04C01	Healthy	68	Female	NA	0	0	2
202334620022_R04C02	Healthy	51	Female	NA	1	0	1
202334620022_R05C01	Healthy	68	Female	NA	0	0	1
202334620022_R05C02	Healthy	68	Female	NA	1	1	1
202334620022_R06C01	Healthy	68	Female	NA	1	0	2
202334620022_R06C02	Healthy	57	Female	NA	1	0	0
202334620022_R07C01	Healthy	60	Female	NA	0	1	2
202334620022_R07C02	Healthy	67	Female	NA	2	1	1
202334620022_R08C01	Healthy	66	Female	NA	1	0	0
202334620022_R08C02	Healthy	56	Female	NA	0	0	1
202334620022_R09C01	Healthy	66	Female	NA	0	1	0
202334620022_R10C01	Healthy	68	Female	NA	0	0	1
202334620022_R10C02	Healthy	54	Female	NA	0	0	0
202334620022_R11C01	Healthy	60	Female	NA	2	0	2
202334620022_R11C02	Healthy	62	Female	NA	1	0	2
202334620022_R12C01	Healthy	71	Female	NA	1	0	1
202334620022_R12C02	Healthy	68	Female	NA	1	1	1
202334620071_R01C01	Healthy	56	Male	NA	1	0	1
202334620071_R01C02	Healthy	58	Male	NA	1	0	0
202334620071_R02C02	Healthy	74	Male	NA	0	0	1
202334620071_R03C01	Healthy	64	Male	NA	1	1	1
202334620071_R03C02	Healthy	56	Male	NA	1	0	1
202334620071_R05C02	Healthy	67	Male	NA	1	0	1
202334620071_R06C02	Healthy	75	Male	NA	2	0	0
202334620071_R07C02	Healthy	62	Male	NA	0	0	2
202334620071_R08C01	Healthy	58	Male	NA	0	2	0
202334620071_R08C02	Healthy	76	Male	NA	1	0	1
202334620071_R09C02	Healthy	70	Male	NA	0	0	2
202334620071_R10C01	Healthy	74	Male	NA	1	0	2
202334620071_R10C02	Healthy	66	Male	NA	1	1	1
202334620071_R11C02	Healthy	58	Male	NA	1	0	0
202334620071_R12C01	Healthy	76	Male	NA	1	0	1
202334620071_R12C02	Healthy	67	Male	NA	1	0	1
203020870003_R01C01	Healthy	57	Male	NA	2	0	2
203020870003_R01C02	Healthy	66	Male	NA	0	0	1
203020870003_R02C01	Healthy	57	Male	NA	0	0	1
203020870003_R02C02	Healthy	58	Female	NA	0	0	0
203020870003_R03C01	Healthy	64	Female	NA	1	1	2
203020870003_R03C02	Healthy	69	Female	NA	1	0	2
203020870003_R04C01	Healthy	71	Female	NA	2	0	0
203020870003_R05C01	Healthy	67	Female	NA	1	0	1
203020870003_R05C02	Healthy	69	Male	NA	1	0	2
203020870003_R06C01	Healthy	61	Female	NA	2	0	0
203020870003_R07C01	Healthy	54	Male	NA	0	0	0
203020870003_R08C01	Healthy	50	Male	NA	1	1	2
203020870003_R08C02	Healthy	66	Male	NA	1	0	0
203020870003_R09C01	Healthy	71	Male	NA	0	0	0
203020870003_R09C02	Healthy	50	Male	NA	0	1	0
203020870003_R10C01	Healthy	71	Female	NA	0	0	1
203020870003_R10C02	Healthy	78	Female	NA	1	0	1
203020870003_R12C01	Healthy	80	Female	NA	0	1	2
203020870003_R12C02	Healthy	78	Male	NA	0	1	1
203020870014_R01C01	Healthy	68	Female	NA	1	1	1
203020870014_R01C02	Healthy	55	Male	NA	0	1	2
203020870014_R02C01	Healthy	51	Female	NA	1	0	1
203020870014_R03C01	Healthy	70	Female	NA	0	1	0
203020870014_R04C01	Healthy	66	Female	NA	0	0	2
203020870014_R04C02	Healthy	69	Male	NA	2	0	1
203020870014_R05C01	Healthy	71	Female	NA	0	1	0
203020870014_R05C02	Healthy	75	Female	NA	1	1	1
203020870014_R06C01	Healthy	50	Female	NA	1	0	1
203020870014_R07C01	Healthy	54	Male	NA	2	0	1
203020870014_R07C02	Healthy	74	Male	NA	1	0	1
203020870014_R08C01	Healthy	54	Male	NA	0	0	2
203020870014_R08C02	Healthy	54	Male	NA	0	0	2
203020870014_R09C01	Healthy	57	Female	NA	0	0	0
203020870014_R09C02	Healthy	78	Male	NA	1	0	1
203020870014_R10C01	Healthy	55	Male	NA	1	0	0
203020870014_R10C02	Healthy	61	Male	NA	1	0	2
203020870014_R11C01	Healthy	58	Female	NA	1	0	0
203020870014_R11C02	Healthy	79	Male	NA	1	1	0
203020870014_R12C01	Healthy	61	Female	NA	1	1	2
203020870014_R12C02	Healthy	72	Male	NA	1	0	1
203868520002_R05C01	Healthy	57	Male	NA	0	0	0
203868520002_R05C02	Healthy	56	Female	NA	0	0	1
203868520002_R06C01	Healthy	68	Male	NA	0	1	0
203868520002_R06C02	Healthy	57	Female	NA	0	0	1
203868520002_R08C01	Healthy	62	Male	NA	1	0	0
203868520002_R08C02	Healthy	74	Female	NA	1	0	2
203868520002_R09C01	Healthy	64	Female	NA	1	1	1
203868520002_R11C02	Healthy	86	Male	NA	0	2	1
203868520002_R12C01	Healthy	55	Female	NA	1	1	1
203868520003_R01C01	Healthy	73	Male	NA	0	0	0
203868520003_R02C01	Healthy	70	Male	NA	0	1	1
203868520003_R02C02	Healthy	55	Female	NA	2	1	2
203868520003_R03C01	Healthy	77	Female	NA	1	1	2
203868520003_R03C02	Healthy	68	Female	NA	1	1	0
203868520003_R04C02	Healthy	52	Male	NA	0	1	1
203868520003_R05C01	Healthy	67	Male	NA	0	1	2
203868520003_R05C02	Healthy	75	Female	NA	0	2	1
203868520003_R06C02	Healthy	53	Female	NA	0	0	0
203868520003_R08C01	Healthy	82	Female	NA	2	0	0
203868520003_R08C02	Healthy	60	Male	NA	0	1	1
203868520003_R09C02	Healthy	70	Female	NA	0	1	1
203868520003_R10C01	Healthy	56	Female	NA	1	0	1
203868520003_R10C02	Healthy	72	Male	NA	1	0	1
203868520003_R11C01	Healthy	55	Male	NA	0	0	0
203868520003_R12C02	Healthy	55	Female	NA	0	0	0
203868520004_R01C01	Healthy	59	Female	NA	1	1	0
203868520004_R02C01	Healthy	68	Male	NA	1	1	1
203868520004_R02C02	Healthy	66	Male	NA	0	1	0
203868520004_R03C01	Healthy	65	Female	NA	2	0	2
203868520004_R04C01	Healthy	59	Female	NA	1	0	1
203868520004_R04C02	Healthy	66	Female	NA	0	0	2
203868520004_R05C02	Healthy	57	Female	NA	0	1	1
203868520004_R06C01	Healthy	77	Female	NA	1	0	1
203868520004_R06C02	Healthy	67	Male	NA	0	1	0
203868520004_R07C01	Healthy	83	Female	NA	2	0	0
203868520004_R08C01	Healthy	71	Female	NA	0	0	0
203868520004_R08C02	Healthy	62	Male	NA	0	1	1
203868520004_R09C01	Healthy	52	Male	NA	0	0	1
203868520004_R10C01	Healthy	58	Male	NA	0	1	1
203868520004_R10C02	Healthy	53	Male	NA	1	2	2
203868520004_R11C02	Healthy	54	Male	NA	1	1	2
203868520004_R12C01	Healthy	70	Female	NA	1	0	2
203868520004_R12C02	Healthy	52	Male	NA	1	0	1
203868520005_R01C01	Healthy	72	Female	NA	0	0	2
203868520005_R01C02	Healthy	67	Female	NA	1	0	1
203868520005_R03C01	Healthy	74	Male	NA	1	0	1
203868520005_R05C02	Healthy	68	Female	NA	0	1	2
203868520005_R06C01	Healthy	58	Female	NA	1	1	0
203868520005_R06C02	Healthy	76	Male	NA	0	0	0
203868520005_R07C02	Healthy	55	Male	NA	0	0	0
203868520005_R08C01	Healthy	51	Female	NA	1	0	0
203868520005_R08C02	Healthy	68	Female	NA	1	0	1
203868520005_R09C01	Healthy	67	Female	NA	0	1	1
203868520005_R09C02	Healthy	52	Male	NA	0	0	1
203868520005_R10C01	Healthy	77	Male	NA	0	1	0
203868520005_R10C02	Healthy	66	Male	NA	0	0	0
203868520005_R11C01	Healthy	69	Female	NA	1	1	1
203868520005_R11C02	Healthy	66	Male	NA	1	0	1
203868520005_R12C01	Healthy	66	Female	NA	1	0	1
203868520005_R12C02	Healthy	68	Female	NA	1	0	2
203868520006_R03C01	Healthy	61	Female	NA	1	0	1
203868520006_R03C02	Healthy	81	Male	NA	1	0	1
203868520006_R04C01	Healthy	69	Female	NA	0	1	2
203868520006_R04C02	Healthy	83	Female	NA	1	0	0
203868520006_R05C01	Healthy	61	Male	NA	0	1	0
203868520006_R06C02	Healthy	61	Female	NA	0	1	1
203868520006_R07C01	Healthy	59	Female	NA	2	2	1
203868520006_R08C01	Healthy	70	Male	NA	0	0	1
203868520006_R08C02	Healthy	81	Female	NA	1	1	0
203868520006_R09C01	Healthy	67	Female	NA	0	0	1
203868520006_R09C02	Healthy	65	Female	NA	0	0	2
203868520006_R10C01	Healthy	78	Female	NA	0	0	0
203868520006_R11C01	Healthy	63	Female	NA	1	1	0
203868520006_R11C02	Healthy	68	Female	NA	2	0	0
203868520006_R12C01	Healthy	76	Male	NA	1	0	1
203868520006_R12C02	Healthy	69	Female	NA	0	1	1
203884530001_R01C01	Healthy	51	Female	NA	1	1	0
203884530001_R01C02	Healthy	71	Female	NA	0	1	0
203884530001_R02C01	Healthy	59	Female	NA	0	0	2
203884530001_R03C01	Healthy	71	Male	NA	0	0	0
203884530001_R03C02	Healthy	58	Female	NA	2	1	1
203884530001_R04C01	Healthy	74	Male	NA	0	1	1
203884530001_R04C02	Healthy	53	Female	NA	2	0	2
203884530001_R05C01	Healthy	52	Male	NA	0	0	1
203884530001_R05C02	Healthy	88	Male	NA	0	0	1
203884530001_R06C01	Healthy	64	Male	NA	1	0	1
203884530001_R06C02	Healthy	53	Female	NA	0	1	1
203884530001_R07C01	Healthy	72	Male	NA	1	0	0
203884530001_R07C02	Healthy	72	Male	NA	1	0	1
203884530001_R08C02	Healthy	58	Male	NA	0	0	1
203884530001_R10C01	Healthy	54	Female	NA	0	1	0
203884530001_R10C02	Healthy	56	Female	NA	0	0	2
203884530001_R11C02	Healthy	60	Male	NA	0	0	0
203884530001_R12C01	Healthy	53	Male	NA	0	2	1
203884530001_R12C02	Healthy	60	Male	NA	0	0	0
203884530002_R04C01	Healthy	53	Male	NA	2	1	0
203884530002_R06C01	Healthy	66	Male	NA	0	0	1
203884530002_R06C02	Healthy	59	Female	NA	1	2	0
203884530002_R07C01	Healthy	68	Male	NA	0	0	1
203884530002_R07C02	Healthy	55	Female	NA	0	1	0
203884530002_R08C02	Healthy	65	Female	NA	0	1	1
203884530002_R09C01	Healthy	67	Male	NA	0	0	1
203884530002_R09C02	Healthy	55	Female	NA	1	0	0
203884530002_R10C02	Healthy	74	Male	NA	2	1	0
203884530002_R11C01	Healthy	66	Female	NA	2	1	1
203884530002_R11C02	Healthy	66	Female	NA	0	1	0
203884530002_R12C01	Healthy	58	Male	NA	0	1	0
203884530003_R01C01	Healthy	81	Male	NA	1	0	1
203884530003_R01C02	Healthy	84	Male	NA	0	0	0
203884530003_R02C01	Healthy	78	Male	NA	0	0	1
203884530003_R02C02	Healthy	58	Female	NA	2	0	1
203884530003_R04C02	Healthy	68	Male	NA	0	0	1
203884530003_R05C01	Healthy	76	Male	NA	1	1	0
203884530003_R05C02	Healthy	77	Male	NA	1	0	2
203884530003_R07C01	Healthy	50	Male	NA	0	2	2
203884530003_R08C01	Healthy	60	Male	NA	2	0	1
203884530003_R08C02	Healthy	61	Male	NA	0	0	0
203884530003_R09C01	Healthy	60	Male	NA	1	0	1
203884530003_R10C01	Healthy	67	Male	NA	0	0	0
203884530003_R11C01	Healthy	67	Female	NA	1	0	0
203884530003_R11C02	Healthy	73	Male	NA	0	0	0
203884530003_R12C02	Healthy	53	Male	NA	1	0	1
203884530004_R04C01	Healthy	74	Female	NA	0	1	0
203884530004_R05C01	Healthy	70	Male	NA	0	0	2
203884530004_R06C01	Healthy	72	Male	NA	2	0	0
203884530004_R08C01	Healthy	71	Female	NA	0	1	1
203884530004_R09C01	Healthy	71	Male	NA	0	1	1
203884530005_R03C01	Healthy	55	Female	NA	1	2	0
203884530005_R03C02	Healthy	73	Male	NA	2	1	0
203884530005_R04C01	Healthy	68	Male	NA	0	1	2
203884530005_R04C02	Healthy	51	Female	NA	1	1	1
203884530005_R05C01	Healthy	54	Male	NA	0	1	2
203884530005_R05C02	Healthy	71	Female	NA	1	0	1
203884530005_R06C02	Healthy	79	Female	NA	1	1	1
203884530005_R07C01	Healthy	53	Female	NA	1	0	1
203884530005_R07C02	Healthy	70	Female	NA	0	0	1
203884530005_R08C02	Healthy	59	Female	NA	1	2	0
203884530005_R09C01	Healthy	71	Female	NA	1	1	0
203884530005_R09C02	Healthy	76	Female	NA	0	2	0
203884530005_R10C01	Healthy	67	Female	NA	0	1	2
203884530005_R11C01	Healthy	76	Male	NA	1	1	0
203884530005_R11C02	Healthy	68	Male	NA	0	0	2
203884530005_R12C01	Healthy	68	Male	NA	0	0	2
204027410008_R01C01	Healthy	52	Male	NA	0	0	1
204027410008_R01C02	Healthy	53	Male	NA	2	1	2
204027410008_R02C02	Healthy	83	Female	NA	1	0	1
204027410008_R03C02	Healthy	54	Female	NA	1	0	2
204027410008_R04C01	Healthy	61	Male	NA	0	0	1
204027410008_R04C02	Healthy	73	Male	NA	0	0	0
204027410008_R06C02	Healthy	66	Female	NA	0	0	2
204027410008_R07C01	Healthy	69	Male	NA	1	1	2
204027410008_R08C01	Healthy	74	Male	NA	1	1	0
204027410008_R09C01	Healthy	71	Male	NA	1	0	2
204027410008_R09C02	Healthy	67	Female	NA	0	0	0
204027410008_R10C01	Healthy	62	Male	NA	1	1	2
204027410008_R11C02	Healthy	89	Female	NA	2	0	0
204027410009_R01C01	Healthy	74	Female	NA	1	0	2
204027410009_R01C02	Healthy	51	Female	NA	0	0	2
204027410009_R03C02	Healthy	57	Female	NA	0	0	0
204027410009_R04C01	Healthy	66	Male	NA	0	1	1
204027410009_R04C02	Healthy	64	Male	NA	0	0	0
204027410009_R05C01	Healthy	57	Male	NA	0	1	1
204027410009_R06C01	Healthy	58	Female	NA	0	1	0
204027410009_R06C02	Healthy	80	Male	NA	0	0	1
204027410009_R07C01	Healthy	77	Male	NA	1	0	1
204027410009_R07C02	Healthy	74	Male	NA	0	0	2
204027410009_R08C01	Healthy	68	Female	NA	1	1	0
204027410009_R09C01	Healthy	60	Male	NA	1	0	1
204027410009_R09C02	Healthy	56	Female	NA	1	1	1
204027410009_R10C01	Healthy	68	Male	NA	0	1	1
204027410009_R10C02	Healthy	68	Female	NA	0	0	0
204027410009_R11C01	Healthy	77	Female	NA	1	0	0
204027410009_R12C01	Healthy	57	Female	NA	0	0	1
204027410010_R01C01	Healthy	64	Male	NA	0	1	1
204027410010_R01C02	Healthy	79	Male	NA	0	0	2
204027410010_R02C01	Healthy	76	Female	NA	1	1	2
204027410010_R03C02	Healthy	66	Female	NA	1	1	1
204027410010_R04C01	Healthy	77	Female	NA	0	0	1
204027410010_R04C02	Healthy	72	Female	NA	1	1	2
204027410010_R05C01	Healthy	59	Female	NA	1	0	2
204027410010_R05C02	Healthy	75	Male	NA	0	1	0
204027410010_R06C01	Healthy	51	Female	NA	1	1	0
204027410010_R07C02	Healthy	62	Female	NA	1	0	0
204027410010_R08C01	Healthy	49	Female	NA	0	1	1
204027410010_R08C02	Healthy	54	Female	NA	0	0	2
204027410010_R09C01	Healthy	60	Male	NA	1	1	2
204027410010_R09C02	Healthy	71	Female	NA	1	1	1
204027410010_R10C01	Healthy	76	Male	NA	1	2	1
204027410010_R10C02	Healthy	66	Male	NA	1	2	1
204027410010_R11C02	Healthy	73	Male	NA	1	0	1
204027410010_R12C01	Healthy	76	Female	NA	1	0	2
204027410010_R12C02	Healthy	69	Female	NA	0	0	1
204027410011_R02C01	Healthy	76	Male	NA	0	1	1
204027410011_R02C02	Healthy	68	Male	NA	2	0	2
204027410011_R03C01	Healthy	58	Male	NA	1	0	0
204027410011_R04C01	Healthy	62	Male	NA	1	1	2
204027410011_R04C02	Healthy	53	Female	NA	0	1	1
204027410011_R05C01	Healthy	75	Male	NA	1	0	1
204027410011_R05C02	Healthy	64	Male	NA	2	1	0
204027410011_R06C01	Healthy	52	Male	NA	0	1	1
204027410011_R06C02	Healthy	66	Female	NA	2	0	0
204027410011_R08C01	Healthy	79	Male	NA	1	0	1
204027410011_R08C02	Healthy	56	Female	NA	1	0	1
204027410011_R09C01	Healthy	75	Male	NA	1	1	1
204027410011_R09C02	Healthy	74	Female	NA	0	0	0
204027410011_R10C01	Healthy	82	Female	NA	1	0	1
204027410011_R10C02	Healthy	57	Female	NA	0	0	1
204027410011_R12C01	Healthy	61	Female	NA	1	1	1
204027410011_R12C02	Healthy	66	Female	NA	0	0	1
204027410012_R04C01	Healthy	51	Male	NA	0	0	1
204027410012_R05C01	Healthy	53	Female	NA	1	0	0
204027410012_R06C02	Healthy	76	Female	NA	0	0	2
204027410012_R07C01	Healthy	59	Female	NA	0	0	2
204027410012_R07C02	Healthy	68	Male	NA	0	0	0
204027410012_R08C01	Healthy	72	Female	NA	2	0	1
204027410012_R09C01	Healthy	78	Female	NA	0	1	1
204027410012_R09C02	Healthy	53	Female	NA	0	0	1
204027410012_R10C01	Healthy	66	Female	NA	1	0	0
204027410012_R10C02	Healthy	59	Male	NA	2	1	1
204027410012_R11C01	Healthy	51	Male	NA	1	0	1
204027410012_R11C02	Healthy	52	Male	NA	0	0	0
204027410012_R12C01	Healthy	56	Female	NA	2	0	0
204027410013_R01C01	Healthy	56	Female	NA	0	1	1
204027410013_R01C02	Healthy	73	Female	NA	0	0	0
204027410013_R02C01	Healthy	77	Female	NA	0	0	1
204027410013_R02C02	Healthy	54	Male	NA	1	0	0
204027410013_R04C02	Healthy	75	Female	NA	1	2	2
204027410013_R06C01	Healthy	79	Male	NA	0	0	1
204027410013_R07C01	Healthy	69	Female	NA	0	1	1
204027410013_R07C02	Healthy	72	Male	NA	1	1	1
204027410013_R08C01	Healthy	70	Male	NA	1	0	0
204027410013_R08C02	Healthy	80	Male	NA	2	1	0
204027410013_R09C01	Healthy	75	Female	NA	1	0	0
204027410013_R10C01	Healthy	51	Male	NA	0	1	1
204027410013_R11C01	Healthy	83	Male	NA	0	0	0
204027410013_R11C02	Healthy	57	Male	NA	0	0	1
204027410013_R12C01	Healthy	72	Female	NA	0	1	2
204027410013_R12C02	Healthy	57	Male	NA	1	0	2
204027410014_R02C01	Healthy	57	Female	NA	0	0	1
204027410014_R03C01	Healthy	75	Male	NA	0	0	1
204027410014_R03C02	Healthy	54	Male	NA	1	0	0
204027410014_R05C01	Healthy	66	Female	NA	1	0	0
204027410014_R05C02	Healthy	70	Male	NA	1	0	1
204027410014_R06C02	Healthy	67	Male	NA	0	1	1
204027410014_R07C01	Healthy	63	Female	NA	1	1	1
204027410014_R07C02	Healthy	76	Female	NA	1	2	0
204027410014_R08C02	Healthy	82	Male	NA	0	0	1
204027410014_R09C01	Healthy	57	Female	NA	1	0	1
204027410014_R10C01	Healthy	57	Female	NA	2	0	2
204027410014_R11C02	Healthy	57	Female	NA	1	0	1
204027410014_R12C01	Healthy	51	Male	NA	2	0	0
204027410015_R01C01	Healthy	54	Female	NA	0	0	0
204027410015_R02C02	Healthy	68	Female	NA	0	0	0
204027410015_R03C01	Healthy	54	Female	NA	0	1	0
204027410015_R03C02	Healthy	53	Male	NA	0	0	1
204027410015_R04C01	Healthy	61	Female	NA	1	1	0
204027410015_R05C01	Healthy	53	Female	NA	0	0	1
204027410015_R06C01	Healthy	72	Male	NA	2	1	0
204027410015_R06C02	Healthy	71	Male	NA	0	1	0
204027410015_R07C01	Healthy	56	Male	NA	1	0	0
204027410015_R08C02	Healthy	75	Male	NA	1	1	1
204027410015_R09C02	Healthy	74	Female	NA	1	0	1
204027410015_R10C01	Healthy	88	Male	NA	1	0	1
204027410015_R11C01	Healthy	55	Male	NA	1	0	2
204027410015_R12C01	Healthy	60	Male	NA	0	1	0
204027410015_R12C02	Healthy	77	Male	NA	1	0	0
204027410016_R01C01	Healthy	67	Male	NA	1	0	1
204027410016_R01C02	Healthy	67	Male	NA	1	0	1
204027410016_R02C02	Healthy	68	Male	NA	0	0	2
204027410016_R03C01	Healthy	50	Female	NA	1	0	1
204027410016_R03C02	Healthy	76	Female	NA	0	0	1
204027410016_R04C01	Healthy	52	Female	NA	0	0	1
204027410016_R05C02	Healthy	65	Female	NA	0	0	1
204027410016_R06C01	Healthy	53	Male	NA	0	0	0
204027410016_R06C02	Healthy	69	Female	NA	1	0	2
204027410016_R07C01	Healthy	65	Female	NA	0	0	1
204027410016_R07C02	Healthy	75	Male	NA	0	1	1
204027410016_R08C01	Healthy	67	Female	NA	1	0	0
204027410016_R08C02	Healthy	63	Male	NA	0	1	1
204027410016_R09C01	Healthy	53	Female	NA	1	0	0
204027410016_R09C02	Healthy	76	Male	NA	0	0	2
204027410016_R12C01	Healthy	70	Male	NA	0	0	1
204027410016_R12C02	Healthy	64	Female	NA	0	0	1
204027410017_R01C01	Healthy	51	Male	NA	1	0	0
204027410017_R01C02	Healthy	55	Female	NA	0	2	1
204027410017_R02C01	Healthy	52	Female	NA	0	0	1
204027410017_R02C02	Healthy	69	Male	NA	1	0	0
204027410017_R03C02	Healthy	76	Female	NA	1	1	0
204027410017_R04C02	Healthy	72	Female	NA	1	0	0
204027410017_R05C01	Healthy	66	Male	NA	2	1	0
204027410017_R06C02	Healthy	66	Male	NA	1	1	1
204027410017_R07C01	Healthy	72	Female	NA	1	1	1
204027410017_R07C02	Healthy	67	Female	NA	0	1	0
204027410017_R08C01	Healthy	63	Female	NA	0	1	1
204027410017_R08C02	Healthy	68	Male	NA	1	1	0
204027410017_R09C01	Healthy	72	Female	NA	1	2	2
204027410017_R09C02	Healthy	63	Female	NA	0	0	1
204027410017_R10C01	Healthy	69	Male	NA	0	0	2
204027410017_R10C02	Healthy	75	Female	NA	2	1	2
204027410017_R11C01	Healthy	69	Female	NA	1	1	1
204027410017_R12C01	Healthy	67	Female	NA	1	0	0
204027410017_R12C02	Healthy	62	Male	NA	0	2	2
